# Supplementary material for: Intraoperatively diagnosed spontaneous rupture of a subcapsular liver hematoma with incomplete hemolysis, elevated liver enzymes, low platelets (HELLP) syndrome: A case report and literature review
Source: Medicine (Baltimore). 2025 Aug 29;104(35):e44186. doi: 10.1097/MD.0000000000044186 (PMC12401199; doi:10.1097/MD.0000000000044186)
Supplement: Supplementary file 2 [file medi-104-e44186-s002.xlsx]

## Sheet: Data organization
															Laboratory findings							Treatment					Maternal and Infant outcomes
Number	Title	Publication Year	Author	Country/Region	Age	Peak SBP	Peak DBP	Multiparous	Gestational age at presentation	Cesarean delivery	HELLP	Initial symptoms and signs	Hepatic rupture	Diagnostic Methods	Hb nadir g/L	PLT nadir × 10⁹ g/L	ALT peak U/L	AST peak U/L	Total bilirubin peak µmol/L	LDH peak U/L	Urinary protein	Surgery	Conservative Treatment	Surgery, then embolization	Embolization only	Liver transplantation	Maternal death	Fetal death	ICU admission
1	Rescue of a spontaneous subcapsular hepatic hematoma associated with HELLP syndrome: A case report	2024	Yan, Chenze; Jia, Zhong; Liu, Yuanwei; Zhou, Weijiang; Zhou, Heshan	China	34	160	110	0	34	1	1	chest tightness, Abdominal pain	1	CT	67	14	339	436	/	765	/		1				0	0	1
2	Spontaneously ruptured huge hepatic subcapsular hematoma associated with preeclampsia: a case report and literature review	2024	Chen, Hong; Li, Yunxia; Yang, Shengyu; Pan, Xin; Wang, Juan; Cao, Yajun; Cao, Hua; Chen, Peng; Liu, Ronghua	China	36	160	95	0	39	1	0	Right upper abdominal pain	1	TAUS, CT, Intraoperative exploration	122	199	29	37	18.7	/	/	1					0	0	1
3	Conservative treatment of huge hepatic subcapsular hematoma complicated with hepatic infarction after cesarean section caused by HELLP syndrome – a case report and literature review	2023	Liu, Jun; Liu, Li; Liao, Guangyuan; Yao, Lifeng	China	31	212	123	0	35	1	1	Upper abdominal pain, Shoulder and back pain, Shock	0	TAUS, CT	66	46	7056	14064	24	79	Urinary protein(++)		1				0	0	1
4	Spontaneous liver rupture after uncomplicated delivery: medical case report	2023	Merbouh, Manal; El Aidouni, Ghizlane; Bkiyar, Houssam; Housni, Brahmin	Morocco	41	79	40	1	39	0	0	Right upper abdominal pain, Hypotension, Abdominal tenderness	1	TAUS, CT	90	90	14	29	12.7	/	/		1				0	0	0
5	Perioperative challenges following management of spontaneous hepatic rupture in a parturient with severe pre-eclampsia – a case report	2023	Singh, Keevan; Carvalho, Randall; Tinne, Allan; Bahall, Vishal; De Barry, Lance; Sankar, Steven	Trinidad and Tobago	35	192	116	1	32	1	0	Right upper abdominal pain, Chest pain, Shoulder and back pain, Hypotension	1	Intraoperative exploration, Imaging examination	7	47	2071.3	862.6	/	2621	/	1					0	0	1
6	Subcapsular liver hematoma complicating HELLP syndrome: a case report and review of management strategies	2023	Villart, Agnès; Burban, Pauline; Mosnino, Elie; Derouich, Mohamed	France	36	161	95	0	31+3	1	1	Abdominal pain	0	CT	80	108	3782	5122	/	2179	/		1				0	0	1
7	The conservative management of an uncommon case of postpartum HELLP (hemolysis, elevated liver enzymes, and low platelet count) syndrome complicated by liver hematoma causing gastric outlet obstruction: a case report	2023	Garrote, Fabio R; Perez-Viloria, Miguel E; Caltagirone, Charles; De La Cuesta, Carolina	USA	37	160	/	1	34+5	0	1	Right upper abdominal pain, abdominal bloating	0	TAUS, CT	100	42	1004	574	/	/	/		1				0	0	1
8	Management of ruptured subcapsular liver hematoma as a result of hemolysis, elevated liver enzyme, and low platelet syndrome in a rural facility	2023	Marinelli, Audrey; Hill, Jennifer	USA	27	151	98	0	39	1	1	Upper abdominal pain, Hypotension, Nausea, vomiting	1	Intraoperative exploration, Imaging examination	65	70	550	502	/	619	Urinary protein（0.325）	1					0	0	1
9	Postpartum HELLP syndrome complicated with large subcapsular liver hematoma	2022	Naqvi, S.; Hassnain, S.; Yousaf, A.; Muhammad, S.; Cabrera, D.	USA	31	168	60	1	41+2	0	1	Abdominal pain, Hypotension	1	TAUS, CT	98	29	3269	7960	/	12110	/		1				0	0	1
10	A rare case of HELLP syndrome with hematomas of spleen and liver, eclampsia, severe hypertension and prolonged coagulopathy—a case report	2022	Lewandowska, Małgorzata; Englert-Golon, Monika; Krasiński, Zbigniew; Jagodziński, Paweł Piotr; Sajdak, Stefan	Poland	35	210	110	1	31	1	1	Eclamptic seizure, Right upper abdominal pain	0	TAUS	114.3	40	532.7	2051.6	22.2	2862	（-）		1				0	0	1
11	Ruptured subcapsular liver hematoma as a rare complication of HELLP syndrome. A therapeutic challenge	2022	García González, Luis Alejandro; Rodríguez Uría, Raquel; Noriega Menendez, Pablo; Solar Garcia, Lorena; Miyar De León, Alberto; González-Pinto Arrillaga, Ignacio María; Granero Trancón, José Electo	Spain	36	140	90	0	39	0	1	Upper abdominal pain, vomiting, Hypotension	1	CT, Intraoperative exploration	/	/	/	/	/	/	/	1					0	0	1
12	Subcapsular liver hematoma: a rare complication of hemolysis, elevated liver enzymes, and low platelets (HELLP) syndrome managed conservatively	2022	Grigorakis, Stylianos; Tzimas, George N; Alexakis, Chalent; Morea, Beatrice E; Kontomitros, Nikolaos	Greece	48	150	90	0	35+3	1	1	Right upper abdominal pain, Shoulder and back pain, vomiting	1	TAUS, CT	127	187	53	54	/	326	Urinary protein(+)		1				0	0	1
13	Subcapsular hepatic haematoma in a pregnancy complicated by chronic hypertension	2021	Rodrigues-Martins, Diana; Soares, Sandra; Soares, Paulo; Guedes-Martins, Luís	Portugal	39	139	69	1	30	1	0	Right upper abdominal pain	0	TAUS, CT	125	220	87	89	5.47	/	Urinary protein(0.3 mg/dL)	1					0	0	1
14	Transcatheter arterial embolization for spontaneous hepatic rupture associated with HELLP syndrome: a case report	2021	Nam, In-Chul; Won, Jung-Ho; Kim, Sungbin; Bae, Kyungsoo; Jeon, Kyung-Nyeo; Moon, Jin-Il; Cho, Eun; Park, Ji-Eun; Jang, Jae-Yool; Park, Sung-Eun	Korea	35	70	40	0	28	1	1	Right upper abdominal pain, vomiting, Hypotension	1	TAUS, Intraoperative exploration	90	49	533	613	/	1020	/				1		0	1	1
15	Acute liver failure and HELLP syndrome: a clinical case and literature review	2021	Mazzola, Alessandra; Magro, Bianca; Perdigao, Fabiano; Charlotte, Fréderic; Atif, Muhammad; Goumard, Claire; Scatton, Olivier; Conti, Filomena	France	39	155	95	0	40	1	1	Upper abdominal pain	1	Imaging examination, Intraoperative exploration	87	56	14431	5182	102	/	/					1	0	1	1
16	Subcapsular hepatic hematoma as a complication of severe preeclampsia: a case report	2021	Luhning, Kiel; MacCormick, Hilary; Macaulay, Bruce; Saunders, Marianna; Craig, Catherine	Canada	40	157	101	0	39+6	1	0	Right upper abdominal pain, shortness of breath, Chest pain	0	TAUS, CT	70	156	193	111	/	429	/		1				0	0	1
17	Managing a rare complication of HELLP syndrome in Australia: spontaneous liver haematoma in pregnancy	2021	Gupta, A.; Joseph, S. R.; Jeffries, B.	Australia	31	170	100	0	37+6	1	1	Right upper abdominal pain, Shoulder and back pain, vomiting	1	CT	127	27	2349	2816	/	93	/		1				0	0	1
18				Australia	34	150	111	0	34+5	1	1	Upper abdominal pain	1	Intraoperative exploration	89	53	908	1126	/	48	/	1					0	1	1
19				Australia	31	136	100	0	33+5	1	1	Right upper abdominal pain, Shoulder and back pain	0	TAUS, CT	131	96	312	397	/	77	/		1				0	0	0
20	Conservative management of a pregnancy complicated by preeclampsia and postpartum spontaneous hepatic rupture: a case report and review of the literature	2021	Brito, Marta; Gamito, Mariana; Neves, Ana Raquel; Caeiro, Filipa; Martins, Amália; Dias, Elsa; Veríssimo, Carlos	Portugal	34	150	100	0	35+6	1	0	Upper abdominal pain	1	TAUS, CT	72	87	357	364	/	536	Urinary protein(3+)		1				0	0	1
21	Successful management of intraoperatively diagnosed ruptured spontaneous sub-capsular liver hematoma in a woman with preeclampsia	2021	"Tegene; D; Regassa; G; Usu; A; Ayalew; N"	Ethiopia	32	170	100	1	39	0	0	Right upper abdominal pain, Hypotension, abdominal bloating	1	Intraoperative exploration	76	409	465.7	386	39.4	/	Urinary protein(+++ )		1				0	0	1
22	Hemorrhage and rupture of an unusual benign liver lesion in pregnancy: a case report	2021	"Agarwal; A; Joy; D; Das; P; Dash; Nr; Srivastava; Dn; Madhusudhan; Ks"	India	24	90	60	0	31	0	0	Right upper abdominal pain, Fatigue, Hypotension	1	TAUS, CT, MRI	100	/	/	/	/	/	/	1					0	1	0
23	Grade III subcapsular liver hematoma secondary to HELLP syndrome: a case report of conservative management	2020	Bradke, Daniel; Tran, Ashley; Ambarus, Tatiana; Nazir, Munir; Markowski, Maryann; Juusela, Alexander	USA	34	140	92	0	37	0	1	Right upper abdominal pain, Abdominal tenderness	0	TAUS, CT	82	58	2607	3110	/	3223	Urinary protein(++)		1				0	0	1
24	Hepatic rupture in HELLP syndrome	2019	Moura, Catarina; Amaral, Luís; Mendes, Joana; Quintanilha, Rui; Bento, Francisco Melo; Leite, Maria Inês; Melo, António	Portugal	30	/	/	1	38	0	1	Right upper abdominal pain, Shoulder and back pain	1	Intraoperative exploration	100	60	164	209	/	717	/	1					0	0	0
25				Portugal	31	/	/	0	35	1	1	Right upper abdominal pain	1	Intraoperative exploration	69	113	399	363	/	505	/	1					0	0	0
26	Modified ISTH pregnancy-specific DIC score in parturients with liver rupture: population-based case series	2019	Hizkiyahu, Ranit; Rabinovich, Anat; Thachil, Jecko; Sheiner, Eyal; Shaked, Gad; Sebbag, Gilbert; Maymon, Eli; Erez, Offer	Israel	32	156	98	1	36	1	1	Abdominal pain, Hypotension	1	Intraoperative exploration	35	/	/	/	/	/	/	1					1	1	1
27				Israel	31	135	92	0	37	0	1	Abdominal pain, Elevated liver enzymes	0	Imaging examination	/	/	205	457	/	/	/		1				0	0	0
28				Israel	38	/	/	1	37	1	1	Abdominal pain	1	Imaging examination	/	/	/	/	/	/	/		1				0	0	0
29				Israel	29	/	/	1	29	0	1	Abdominal pain, Hypotension	1	Intraoperative exploration	/	/	/	/	/	/	/	1					0	1	1
30				Israel	37	/	/	1	39	1	1	Abdominal pain, Hypotension	1	Intraoperative exploration	/	/	/	/	/	/	/		1				0	0	1
31				Israel	43	/	/	1	34	1	0	Abdominal pain	0	Imaging examination	/	/	/	/	/	/	/		1				0	0	0
32				Israel	30	/	/	1	39	1	1	Abdominal pain, Hypotension	1	Intraoperative exploration	/	/	/	/	/	/	/	1					0	1	1
33	Liver rupture in a 28‐year‐old primigravida with superimposed pre‐eclampsia and hemolysis, elevated liver enzyme levels, and low platelet count syndrome	2019	Kaltofen, Till; Grabmeier, Johanna; Weissenbacher, Tobias; Hallfeldt, Klaus; Mahner, Sven; Hutter, Stefan	Germany	28	161	91	0	29	1	1	Abdominal pain, Nausea, Hypotension	1	Intraoperative exploration, Imaging examination	109	207	154	204	/	/	/	1					0	0	1
34	A rare case of spontaneous hepatic rupture in a pregnant woman	2018	Zhou, Xiao; Zhang, Meng; Liu, Zhuang; Duan, Meili; Dong, Lei	China	33	102	62	0	36+6	1	0	Upper abdominal pain, Hypotension	1	TAUS, Intraoperative exploration	95	111	281	392	19	525	/	1					0	1	1
35	Postpartum spontaneous subcapsular hepatic hematoma (SSHH)-conservative management. Case report and review of literature	2018	Marinas, M.C.; Mogos, G.F.R.	Romania	28	120	65	0	38	1	0	Upper abdominal pain	1	TAUS	60	/	/	/	/	/	/		1				0	0	0
36	Hepatic rupture from haematomas in patients with pre-eclampsia/eclampsia: a case series	2018	Kanonge, Takura Innocent; Chamunyonga, Felix; Zakazaka, Nellia; Chidakwa, Claitos; Madziyire, Mugove Gerald	Zimbabwe	29	99	77	1	31+3	1	1	Abdominal pain, Confusion, Hypotension	1	Intraoperative exploration	93	32	/	/	/	/	Urinary protein(++)		1				1	1	1
37				Zimbabwe	26	140	105	1	35	1	1	Abdominal pain, Bleeding	1	Intraoperative exploration	132	98	/	/	/	102	Urinary protein(++)		1				1	1	1
38				Zimbabwe	25	88	55	1	33	1	1	Abdominal pain, vomiting, Fatigue	1	Intraoperative exploration	100	96	877	1479	/	/	Urinary protein(4+)		1				0	1	1
39	Recurrent spontaneous hepatic rupture in pregnancy: a case report	2018	Han, Gwan Hee; Kim, Min-A	Republic of Korea	30	72	47	0	18	1	1	Right upper abdominal pain, Nausea, Hypotension	1	TAUS, CT	90	98	709	529	25.7	/	Urinary protein(3+)	1					0	1	1
40	Liver lacerations as a complication of CPR during pregnancy	2018	Cox, T. R.; Crimmins, S. D.; Shannon, A. M.; Atkins, K. L.; Tesoriero, R.; Malinow, A. M.	USA	34	/	/	1	31	1	0	Abdominal pain, Shock	1	Intraoperative exploration	/	/	/	/	/	/	/	1					1	1	1
41				USA	35	/	/	1	38	1	0	shortness of breath, Hypotension	1	Intraoperative exploration	/	/	/	/	/	/	/				1		1	1	1
42				USA	24	/	/	1	40	0	0	Shock, Hypotension	1	Intraoperative exploration	/	/	/	/	/	/	/		1				0	0	1
43	Spontaneous hepatic rupture during emergency cesarean section in a patient with HELLP syndrome: a case report and literature review	2018	"Ma; B; Cui; Hy; Chen; X"	China	30	160	110	0	31+3	1	1	Right upper abdominal pain, Headache, Hypotension	1	Intraoperative exploration, Imaging examination	154	28	762	850	78.1	1243	/		1				0	0	1
44	Hepatic rupture as the initial manifestation of HELLP syndrome	2018	Thiessen, L; Shaw, J	Canada	34	128	82	0	38	1	1	Right upper abdominal pain, Hypotension, Eclamptic seizure	1	Intraoperative exploration, Imaging examination	89	84	526	547	/	/	/	1					0	0	1
45	Hepatic artery embolization for hepatic rupture in HELLP syndrome	2016	Gutovich, J. M.; Van Allan, R. J.	USA	41	165	80	1	38+5	1	1	Abdominal pain, Hypotension, Anemia	1	CT, Angiography	/	/	332	72	/	/	/				1		0	0	1
46	Ruptured subcapsular hematoma of the liver due to pre-eclampsia presenting as interstitial pregnancy and the role of intra-abdominal packing	2015	Ngene, Nc; Amin, N; Moodley, J	South Africa	25	95	62	0	21	2	1	Abdominal pain, Hypotension, Shock	1	Intraoperative exploration, CT	66	73	1139	1193	26	5396	Urinary protein(++)	1					0	1	1
47	Spontaneous hepatic rupture caused by hemolysis, elevated liver enzymes, and low platelet count syndrome	2014	You, J. S.; Chung, Y. E.; Chung, H. S.; Joo, Y.; Chung, S. P.; Lee, H. S.	Republic of Korea	30	72	47	0	18	3	1	Right upper abdominal pain, Hypotension	1	TAUS, CT	90	98	/	709	25.7	908	/			1			0	1	0
48	Postpartum HELLP syndrome and subcapsular liver haematoma	2014	Messerschmidt, Leif; Andersen, Lise Lotte; Sorensen, Morten Beck	Denmark	35	/		1	41+3	1	1	Abdominal pain, Anemia	0	TAUS, CT	/	38	2737	/	/	3300	/		1				0	0	1
49	Subcapsular hepatic hematoma revealed by hemorrhagic shock in a preeclamptic patient	2012	Zidouh, S.; Belyamani, L.; Kouach, J.; Drissi Kamili, N.	Morocco	30	65	25	0	40	0	0	Shock	1	TAUS, Intraoperative exploration	/	/	/	/	/	/	/	1					1	0	0
50	HELLP syndrome in pregnancy as a cause of sudden unexpected death and spontaneous hepatic rupture: a medico-legal autopsy case report	2012	Sujirachato, K.; Srisont, S.; Peonim, V.	Thailand	26	127	87	0	34	3	1	Lower abdominal pain, Absence of fetal movement	1	Autopsy	95	8.7	/	/	/	865	（-）						1	1	/
51	HELLP syndrome with postpartum hepatic infarction and subcapsular bleeding	2012	Lin, T. H.; Lien, Y. R.; Lee, C. N.	Taiwan	38	220	130	0	38	1	1	abdominal bloating, Abdominal pain, Confusion	0	CT	/	59	/	10279	344	22094	/		1				0	0	1
52	Spontaneous subcapsular hematoma of liver in pregnancy of unknown etiology – conservative management: a case report	2010	Tyagi, Veenu; Shamas, Ambrin G.; Cameron, Allan D.	United Kingdom	40	100	54	1	31	1	0	Right upper abdominal pain, Anemia	0	TAUS	76	605	13	17	55	139	/		1				0	0	0
53	Hepatic rupture and hemoperitoneum in a pregnant woman with HELLP syndrome	2010	Gutiérrez-Cafranga, E.; García-Molina, F. J.; León-del-Pino, R.; Montes-Posada, E.; Franco-Osorio, J. D.; Mateo-Vallejo, F. J.	Spain	25	80	40	0	39	1	1	Upper abdominal pain, Shoulder and back pain, Hypotension	1	Intraoperative exploration，CT	39	23	873	1060	/	1941	/	1					0	0	1
54	Spontaneous hepatic rupture in a normotensive monoamniotic twin pregnancy: case report and review of the literature	2010	DeKoninck, P.L.J.; Loquet, P.; Leyman, P.; Van Leemput, J.; d’Archambeau, O.; Van Wiemeersch, J.; Devlieger, R.	/	27	108	71	0	32	1	0	Right upper abdominal pain, Shoulder and back pain	1	Intraoperative exploration	57	226	1321	2318	/	5843	/			1			0	0	1
55	Spontaneously ruptured subcapsular liver hematoma associated with hemolysis, elevated liver enzymes and low platelets (HELLP) syndrome	2010	Chou, P. Y.; Yu, C. H.; Chen, C. C.; Chen, W. T.	Taiwan	33	85	56	1	26	1	1	Lower abdominal pain, Shock	1	Intraoperative exploration	68	70	732	667	/	652	3+	1					0	1	1
56	Spontaneous postpartum hepatic rupture	2009	Zeirideen, R.; Kadir, R. A.	United Kingdom	28	160	90	0	35	1	1	Right upper abdominal pain, abdominal bloating	1	Intraoperative exploration，CT	134	31	464	/	/	/	/	1					0	0	1
57	Spontaneous acute subdural haematoma and intracerebral haemorrhage in patient with HELLP syndrome: case report	2009	Yokota, H.; Miyamoto, K.; Yokoyama, K.; Noguchi, H.; Uyama, K.; Oku, M.	Japan	32	172	108	0	41	1	1	Headache, Loss of consciousness	0	CT，Intraoperative exploration	/	22	224	540	37.7	1376	/	1					0	0	1
58	Hepatic rupture complicating HELLP syndrome in pregnancy	2009	Singh, Y.; Kochar, S.; Biswas, M.; Singh, K. J.	/	22	180	130	1	34	1	1	Hematuria, Oliguria, Upper abdominal pain	1	Intraoperative exploration	/	90	84	82	30.8	/	3+	1					1	1	1
59	Long-term survival after postpartum liver rupture and necrosis requiring liver transplantation in a twin pregnancy	2009	Saisto, T.; Stefanovic, V.; Vakkuri, A.	Finland	32	200	100	1	37	0	1	Hypertension, Abdominal pain, Confusion	1	Intraoperative exploration	108	80	/	/	/	/	/					1	0	0	1
60	Diagnosis and surgical management of spontaneous hepatic rupture associated with HELLP syndrome	2009	Pavlis, T.; Aloizos, S.; Aravosita, P.; Mystakelli, C.; Petrochilou, D.; Dimopoulos, N.; Gourgiotis, S.	Greece	38	170	110	/	38	1	1	Right upper abdominal pain, Headache	1	Intraoperative exploration	64.4	20	2352	2500	/	/	/	1					0	0	1
61				Greece	38	90	55	/	37	1	1	Right upper abdominal pain	1	Intraoperative exploration	83.7	50	1854	2000	/	/	/	1					0	0	1
62				Greece	32	90	55	/	/	1	1	Right upper abdominal pain	1	/	93.4	53	1840	1752		/		1					0	0	1
63	Postpartum spontaneous rupture of a liver hematoma associated with preeclampsia and HELLP syndrome	2009	Miguelote, R. F.; Costa, V.; Vivas, J.; Gonzaga, L.; Menezes, C. A.	Portugal	28	75	40	0	36	1	1	Upper abdominal pain, vomiting	1	CT, TAUS	66	38	949	1680	/	1668	3+	1					0	0	1
64	Fatal postpartum spontaneous liver rupture: case report and literature review	2008	Sutton, Bobbie Collett; Dunn, S. Terence; Landrum, Jeff; Mielke, Greg	United States	25	108	68	1	6 days postpartum	1	0	Cardiac arrest	1	Autopsy	/	/	/	/	/	/	/						1	0	0
65	Spontaneous hepatic rupture during third trimester of pregnancy	2008	Peitsidou, A.; Peitsidis, P.; Contis, J.	Greece	35	145	80	0	39	1	1	Right upper abdominal pain, shortness of breath	1	Intraoperative exploration	75	130	80	70	/	/	+++	1					0	0	1
66	Successful outcome after hepatic rupture in previous eclamptic pregnancy	2007	Srivastava, G.; Vine, S. J.; Asaad, K. A.; Wolfe, J.	/	31	205	100	0	27	1	1	diarrhea, vomiting, Chest pain	1	Intraoperative exploration	87	82	438	492	47	/	4+				1		0	1	1
67	Liver rupture following delivery: HELLP needed	2007	Mallick, I. H.; Syed, S. A.; Kar, A. K.	United Kingdom	28	100	70	/	12 hours postpartum	0	1	Right upper abdominal pain, Chest pain, Confusion	1	CT	75	57	685	/	37	/	/		1				0	0	1
68	Hepatic manifestations and complications of HELLP syndrome	2007	Kuczkowski, K. M.	United States	24	/	/	0	32	1	1	Right upper abdominal pain, Hypotension	1	Intraoperative exploration, TAUS	/	49	1367	1771	/	/	/			1			0	0	1
69	Hepatic rupture after cesarean section in a patient with HELLP syndrome: a case report and review of the literature	2007	Dessole, Salvatore; Capobianco, Giampiero; Virdis, Paolo; Rubattu, Giovanni; Cosmi, Erich; Porcu, Alberto	/	35	170	100	0	38	1	1	Upper abdominal pain, Nausea, vomiting	1	Intraoperative exploration，TAUS	68	28	141	163	24.6	/	+++	1					0	0	1
70	Spontaneous postpartum subcapsular liver rupture	2007	"Mathei; J; Janssen; A; Olivier; E; Depuydt; R; Parnientier; L; Harake; R"	/	30	130	75	0	2 days postpartum	0	0	vomiting, Shoulder and back pain	1	Intraoperative exploration，TAUS	30	106	34	49	/	348	（-）	1					0	0	1
71	Liver capsule rupture in eclampsia: treatment with hepatic artery embolisation	2006	Gyang, A. N.; Srivastava, G.; Asaad, K.	/	31	205	100	0	27	1	1	diarrhea, vomiting, Upper abdominal pain	1	Intraoperative exploration，CT	78	82	438	502	/	/	4+			1			0	1	1
72	Postpartum hepatic rupture and retroperitoneal hematoma associated with HELLP syndrome	2006	Gilboa, Y.; Bardin, R.; Feldberg, D.; Bachar, G. N.	Israel	25	140	90	0	35	1	1	Right upper abdominal pain, Blurred vision	1	Intraoperative exploration，CT	58	55	83	162	20.5	1800	Trace amount		1				0	0	1
73	Characteristics and treatment of hepatic rupture caused by HELLP syndrome	2006	Araujo, A. C.; Leao, M. D.; Nobrega, M. H.; Bezerra, P. F.; Pereira, F. V.; Dantas, E. M.; Azevedo, G. D.; Jeronimo, S. M.	Brazil	38	160	100	1	38	1	1	Right upper abdominal pain	1	Intraoperative exploration	78	91.4	/	768	/	2207	/						0	0	0
74				Brazil	36	90	60	1	36	1	1	Eclamptic seizure	1	Intraoperative exploration	/	92	/	1861	/	1514	/	1					0	1	0
75				Brazil	44	/	/	1	24 hours postpartum	1	1	Eclamptic seizure	1	Intraoperative exploration	/	80	/	430	/	2960	/						1	1	0
76	HELLP syndrome as a cause of unexpected rapid maternal death?a case report and review of the literature	2005	Simic, M.; Tasic, M.; Stojiljkovic, G.; Draskovic, D.; Vukovic, R.	Serbia	34	120	80	/	37	1	1	Confusion, Cardiac arrest	1	Intraoperative exploration，CT	/	36	3270	3600	0.7	4800	/		1				1	0	1
77	Diagnostic dilemma: hepatic rupture due to HELLP syndrome vs. trauma	2005	Harris, B. M.; Kuczkowski, K. M.	/	24	/	/	0	32	1	1	Right upper abdominal pain	1	Intraoperative exploration，CT	/	49	1367	1771	/	/	/			1			0	0	1
78	Ruptured subcapsular liver hematoma in pregnancy: a case report of nonsurgical management	2004	Carlson, Kari L; Bader, Cheryl L	/	27	142	88	0	34	1	1	Shoulder and back pain, Nausea	1	CT	/	80	/	258	/	/	2+		1				0	0	0
79	Pregnancy outcome after previous pregnancy complicated by hepatic rupture	2004	Wüst, M. D.; Bolte, A. C.; de Vries, J. I.; Dekker, G. A.; Cuesta, M. A.; van Geijn, H. P.	Netherlands	31	220	120	0	27	1	1	Upper abdominal pain, Shoulder and back pain	1	Intraoperative exploration	/	86	1263	214	/	844	10 g/24hr	1					0	1	1
80				Netherlands	30	150	105	0	25	1	1	Right upper abdominal pain	1	TAUS, Intraoperative exploration	/	31	355	876	/	2097	/	1					0	1	1
81				Netherlands	30	120	90	0	35	1	1	Right upper abdominal pain	1	Intraoperative exploration	/	29	263	282	/	528	/	1					0	0	1
82	Subcapsular liver hematoma in HELLP syndrome: evaluation of diagnostic and therapeutic options--a unicenter study	2004	Wicke, C.; Pereira, P. L.; Neeser, E.; Flesch, I.; Rodegerdts, E. A.; Becker, H. D.	Germany	33	/	/	1	37	1	1	Right upper abdominal pain	0	CT	/	33	/	116	/	383	/		1				0	0	1
83				Germany	26	/	/	0	36	1	1	Right upper abdominal pain	0	TAUS, CT	/	143	/	573	23.9	632	/		1				0	0	1
84				Germany	26	180	95	0	22	0	1	Right upper abdominal pain	0	TAUS, CT	/	35	/	2030	51.3	4180	/		1				0	1	1
85				Germany	30	/	/	1	40	1	1	Abdominal pain	1	Intraoperative exploration	/	25	/	990	104	2860	/	1					0	0	1
86				Germany	29	/	/	0	34	1	1	Nausea, vomiting, diarrhea	1	Intraoperative exploration	/	44	/	730	51.3	1408	/					1	0	1	1
87	Spontaneous subcapsular liver hematoma associated with pregnancy	2003	Rosen, Stephanie A.; Merchant, Shakil H.; VanderJagt, Timothy J.; Crookston, Kendall P.	/	30+	/	/	1	23	1	1	Right upper abdominal pain, Eclamptic seizure, Cardiac arrest	1	Intraoperative exploration，CT	/	/	/	/	/	/	/	1					1	1	1
88	Subcapsular hepatic hematoma in an otherwise uncomplicated pregnancy	2002	Xavier, P.; Melo, R.; Amândio, V.; Beires, J.; Pereira-Leite, L.	/	27	134	82	0	36	1	0	Left upper abdominal pain	0	TAUS，Intraoperative exploration	/	/	74	59	/	/	Trace amount		1				0	0	0
89	Pulmonary artery thrombus and subcapsular liver hematoma in a patient with HELLP syndrome: a therapeutic conundrum	2002	Calderon, E. G.; Khawar, S.; Cunningham, J. A.; Russell, L. D.; Alpert, M. A.	/	29	172	112	1	24	1	1	Right upper abdominal pain, 右Shoulder and back pain	0	Intraoperative exploration，CT	68	69	1715	794	63.3	830	4+		1				0	0	1
90	Surgical treatment of HELLP syndrome-associated liver rupture -: an update	2001	"Reck; T; Bussenius-Kammerer; M; Ott; R; M��ller; V; Beinder; E; Hohenberger; W"	Germany	28	190	120	/	40	1	1	Upper abdominal pain, Chest pain	1	/	/	50	/	96	/	950	/	1					0	0	/
91				Germany	32	190	110	/	40	1	1	Bleeding	1	/	/	28	/	357	/	1120	/	1					0	0	/
92				Germany	30	190	110	/	36	1	1	Bleeding	1	/	/	41	/	/	/	642	/	1					0	1	/
93				Germany	32	180	110	/	36	1	1	/	1	/	/	41	/	966		4001	/	1					0	1	/
94	Spontaneous hepatic rupture and maternal death following an uncomplicated pregnancy and delivery	2001	"Abdi; S; Cameron; Ic; Nakielny; Ra; Majeed; Aw"	United Kingdom	28	130	80	0	39	0	0	Chest pain, Abdominal pain, Shoulder and back pain, Shock	1	Intraoperative exploration，CT	/	/	240	/	/	/	/	1					1	0	1
95	Hepatic rupture associated with preeclampsia, report of three cases and literature review	/	Vidarte, Marıa Fernanda Escobar; Montes, Daniela; Perez, Alejandra; Loaiza-Osorio, Sara; Calvache, Albaro Jose Nieto	Colombia	38	150	100	1	26	1	1	Abdominal pain	1	TAUS, Intraoperative exploration	89	55	110	650	/	2200	/				1		0	1	1
96				Colombia	30	130	90	0	30	1	1	Right upper abdominal pain, Hypotension	1	TAUS, CT, Intraoperative exploration	76	50	190	3140	/	3899	/	1					0	1	1
97	Hepatic rupture associated with HELLP (hemolysis, elevated liver enzymes, and low platelets) syndrome: A report of two cases and literature review	/	Loza, Homero; Carrión, Gabriela; Haro, Alexis; Loza, Felipe	Ecuador	38	145	94	1	32	1	1	Upper abdominal pain, vomiting	1	TAUS, Intraoperative exploration	127	204	220	274	/	809	/	1					0	1	1
98				Ecuador	37	165	115	1	34+1	1	1	Right upper abdominal pain	1	TAUS, Intraoperative exploration	119	298	131	124	/	/	/	1					0	0	1
99	Spontaneous liver rupture in pre-eclampsia	/	/	Nigeria	30	180	110	1	38	0	1	Upper abdominal pain, Shoulder and back pain, abdominal bloating, Hypotension	1	TAUS, Intraoperative exploration	76	130	24	67	/	/	/	1					0	0	1

## Sheet: 2
Parity:
1 = Multiparous
0 = Primiparous
Mode of Delivery:
0 = Vaginal delivery
1 = Cesarean section
2 = Abortion
3 = Intrauterine fetal death
HELLP Syndrome:
0 = No
1 = Yes
Rupture:
0 = No
1 = Yes
Maternal Death:
0 = Alive
1 = Dead
Fetal Death:
0 = Alive
1 = Dead
ICU:
0 = Not admitted to ICU
1 = ICU treatment
